# Supplementary material for: Prevention of post-traumatic stress disorder: Lessons learned from a terminated RCT of prolonged exposure
Source: PLoS One. 2021 May 24;16(5):e0251898. doi: 10.1371/journal.pone.0251898 (PMC8143412; doi:10.1371/journal.pone.0251898)
Supplement: S1 Data — (XLSX) [file pone.0251898.s003.xlsx]

## Sheet: Sheet1
Intervention	CAPS-5 sum score
PE	1
PE
CTRL
PE	6
PE	28
PE
CTRL	1
PE
PE	5
CTRL	15
CTRL	1
PE	42
CTRL	0
CTRL	11
PE
PE
CTRL
PE	16
PE	20
CTRL	8
CTRL	7
PE	45
CTRL	0
CTRL	0
CTRL
CTRL	34
CTRL	34
CTRL	12
CTRL	49
PE	10
PE	6
CTRL	12
