# Supplementary material for: Prevention of post-traumatic stress disorder: Lessons learned from a terminated RCT of prolonged exposure
Source: PLoS One. 2021 May 24;16(5):e0251898. doi: 10.1371/journal.pone.0251898 (PMC8143412; doi:10.1371/journal.pone.0251898)
Supplement: S2 Data — (XLSX) [file pone.0251898.s004.xlsx]

## Sheet: Sheet1
Intervention	CAPS-5 sum score
CTRL	0
PE
CTRL	30
CTRL
PE	7
CTRL
CTRL	0
PE	3
PE
PE
CTRL
PE	0
PE
PE
CTRL
CTRL	13
CTRL
PE
PE	0
CTRL
CTRL	1
PE
CTRL
PE
CTRL
CTRL
CTRL
CTRL	13
PE	10
PE
CTRL
PE
